# Supplementary material for: Comparison of nursing students’ performance of cardiopulmonary resuscitation between 1 semester and 3 semesters of manikin simulations in the Czech Republic: a non-randomized controlled study
Source: J Educ Eval Health Prof. 2023 Mar 31;20:9. doi: 10.3352/jeehp.2023.20.9 (PMC10129870; doi:10.3352/jeehp.2023.20.9)
Supplement: Supplementary file 1 [file jeehp-20-09-dataset1.xlsx]

## Sheet: List1_Data
File	Subject(exam)	type of study	code	student	student	chest release	time of correct frequency	average frequency	average compresion depth	correct hadn placement	average volume during ventilation
						%	%	per min	mm	%	ml
5012018	AP1	prez	1.	name1	name1	100	72	119	40	0	.........
			3.	name2	name2	45	8	130	39	68	175
5012018	AP3	kombi_1	1.	name3	name3	99	62	119	41	1	...........
			2.	name4	name4	99	52	123	55	31	184
			3.	name5	name5	100	75	115	49	34	....
			4.	name6	name6	100	17	124	57	98	184
10012018	AP3	prez_1	52	name7	name7	88	63	118	48	39	.....
			60	name8	name8	99	68	118	45	0	.....
			161	name9	name9	99	96	112	45	22	.....
12012018	AP1	kombi_1	2.	name10	name10	100	92	113	45	0	....
	AP3	prez_1	68	name11	name11	91	9	128	30	16	....
			71	name12	name12	100	34	94	46	28	....
			73	name13	name13	91	63	118	33	2	....
			86	name14	name14	72	67	119	39	79	....
			87	name15	name15	100	0	138	47	66	...
			91	name16	name16	89	99	109	55	0	.....
			99	name17	name17	95	82	104	52	16	....
17012018	AP3	prez_1	50	name18	name18	84	66	113	46	97	....
			54	name19	name19	91	56	100	48	69	....
			61	name20	name20	19	32	123	38	0	....
			80	name21	name21	99	84	112	46	15	...
			106	name22	name22	100	93	105	49	64	...
17012018	AP1	2019-01-17	Q77000022	name23	name23	100	88	106	44	1	....
			Q77000023	name24	name24	99	47	98	44	64	...
			Q77000025	name25	name25	100	96	109	40	67	...
			Q77000028	name26	name26	98	45	121	42	68	...
			Q77000029	name27	name27	99	95	107	47	0	...
			Q77000155	name28	name28	89	87	108	39	83	...
AP1_2018_2019	AP1	2019-01-11	Q77000004	name29	name29	97	43	122	28	21	...
			Q77000014	name30	name30	98	79	103	39	0	...
			IS880019	name31	name31	96	39	93	45	64	...
			IQ77000017	name32	name32	100	100	108	46	21	...
			IQ77000076	name33	name33	100	64	102	45	14	...
			IQ77000077	name34	name34	97	19	93	35	12	...
			IQ77000092	name35	name35	100	91	117	40	27	...
			IQ77000097	name36	name36	93	88	113	40	24	...
		2019-01-16	IQ77000100	name37	name37	100	56	101	39	35	...
			IQ77000128	name38	name38	98	6	129	38	0	...
			IQ77000152	name39	name39	100	40	97	37	0	...
		2019-02-21	IQ77000154	name40	name40	97	29	126	26	0	...
			IQ77000156	name41	name41	84	0	90	43	12	...
			IQ77000124	name42	name42	100	54	118	38	63	...
ap3_2018_2019	AP3	2019-01-16	II000072	name43	name43	100	51	121	46	4	...
		2019-01-11	TT98000047	name44	name44	100	97	111	51	3	...
			II000051	name45	name45	93	23	124	47	86	...
			II000054	name46	name46	100	43	95	39	8	....
			II000057	name47	name47	85	6	90	37	1	...
			II000058	name48	name48	100	93	107	50	9	...
			II000061	name49	name49	99	50	120	42	0	...
			II000063	name50	name50	100	71	118	27	0	...
			II000065	name51	name51	70	41	122	31	7	...
			II000067	name52	name52	98	78	107	36	19	...
		2019-01-16	II000069	name53	name53	100	37	98	40	0	...
			II000075	name54	name54	35	78	105	31	10	...
			II000081	name55	name55	100	87	114	36	0	...
			II000088	name56	name56	94	23	97	51	8	...
			II000098	name57	name57	99	95	107	49	69	...
			UU000182	name58	name58	100	100	111	45	0	...
			UU000183	name59	name59	100	45	121	51	0	...
			UU000184	name60	name60	100	97	110	46	0	...
AP3_2018_2019_17012018	AP3	2019-01-17	Y44000052	name61	name61	100	96	114	40	2	...
			Y44000055	name62	name62	91	75	108	57	92	...
			Y44000056	name63	name63	91	1	137	41	1	...
			Y44000070	name64	name64	95	66	118	43	1	...
			Y44000083	name65	name65	99	99	111	36	0	...
			Y44000090	name66	name66	99	97	112	44	5	...

## Sheet: List2_extreme_values
	file	subject(exam)	type/date	code	chest release	time of correct frequency	average frequency	average compresion depth	correct hand placement	average volume during ventilation
					%	%	per min	mm	%	ml
	5012018	AP1	prez	1.	100	72	119	40	0	.........
				3.	45	8	130	39	68	175
	12012018	AP1	kombi_1	2.	100	92	113	45	0	....
	17012018	AP1	2019-01-17	Q77000022	100	88	106	44	1	....
				Q77000023	99	47	98	44	64	...
				Q77000025	100	96	109	40	67	...
				Q77000028	98	45	121	42	68	...
				Q77000029	99	95	107	47	0	...
				Q77000155	89	87	108	39	83	...
	AP1_2018_2019	AP1	2019-01-11	Q77000004	97	43	122	28	21	...
				Q77000014	98	79	103	39	0	...
				IS880019	96	39	93	45	64	...
				IQ77000017	100	100	108	46	21	...
				IQ77000076	100	64	102	45	14	...
				IQ77000077	97	19	93	35	12	...
				IQ77000092	100	91	117	40	27	...
				IQ77000097	93	88	113	40	24	...
			2019-01-16	IQ77000100	100	56	101	39	35	...
				IQ77000128	98	6	129	38	0	...
				IQ77000152	100	40	97	37	0	...
			2019-02-21	IQ77000154	97	29	126	26	0	...
				IQ77000156	84	0	90	43	12	...
				IQ77000124	100	54	118	38	63	...
	average				95.2174	58.1739	109.696	39.9565	28
	STD				11.6422	31.8272	11.6986	5.18282	29.1173
	5012018	AP3	kombi_1	1.	99	62	119	41	1	...........
				2.	99	52	123	55	31	184
				3.	100	75	115	49	34	....
				4.	100	17	124	57	98	184
	10012018	AP3	prez_1	52	88	63	118	48	39	.....
				60	99	68	118	45	0	.....
				161	99	96	112	45	22	.....
		AP3	prez_1	68	91	9	128	30	16	....
				71	100	34	94	46	28	....
				73	91	63	118	33	2	....
				86	72	67	119	39	79	....
				87	100	0	138	47	66	...
				91	89	99	109	55	0	.....
				99	95	82	104	52	16	....
	17012018	AP3	prez_1	50	84	66	113	46	97	....
				54	91	56	100	48	69	....
				61	19	32	123	38	0	....
				80	99	84	112	46	15	...
				106	100	93	105	49	64	...
	ap3_2018_2019	AP3	2019-01-16	II000072	100	51	121	46	4	...
			2019-01-11	TT98000047	100	97	111	51	3	...
				II000051	93	23	124	47	86	...
				II000054	100	43	95	39	8	....
				II000057	85	6	90	37	1	...
				II000058	100	93	107	50	9	...
				II000061	99	50	120	42	0	...
				II000063	100	71	118	27	0	...
				II000065	70	41	122	31	7	...
				II000067	98	78	107	36	19	...
			2019-01-16	II000069	100	37	98	40	0	...
				II000075	35	78	105	31	10	...
				II000081	100	87	114	36	0	...
				II000088	94	23	97	51	8	...
				II000098	99	95	107	49	69	...
				UU000182	100	100	111	45	0	...
				UU000183	100	45	121	51	0	...
				UU000184	100	97	110	46	0	...
	AP3_2018_2019_17012018	AP3	2019-01-17	Y44000052	100	96	114	40	2	...
				Y44000055	91	75	108	57	92	...
				Y44000056	91	1	137	41	1	...
				Y44000070	95	66	118	43	1	...
				Y44000083	99	99	111	36	0	...
				Y44000090	99	97	112	44	5	...
	average				92.1628	62.0233	113.256	43.8372	23.3023
	STD				16.2773	30.116	10.4337	7.3999	31.6841
	Ideál				100	100	80-120	40-50	100

## Sheet: List3_results
				chest release	time of correct frequency	average frequency	average compresion depth	correct hand placement	average volume during ventilation
				%	%	per min	mm	%	ml		two-sample t-test of equal variance
AP1			AP1	100	72	119	40	0			chest release
				100	8	113	39	68				group1	group2
				100	92	106	45	0			average	97.5	93.9048
				99	88	98	44	1			variance	16.4524	137.747
				100	47	109	44	64			observations	22	42
				98	96	121	40	67			common variance	96.6632
				99	45	107	42	68			Hyp. diff in mean values	0
				89	95	108	47	0			diference	62
				97	87	122	39	21			t Stat	1.38945
				98	43	103	28	0			P(T<=t) (1)	0.0848328
				96	79	93	39	64			t crit (1)	1.6698
				100	39	108	45	21			P(T<=t) (2)	0.169666
				100	100	102	46	14			t crit (2)	1.99897
				97	64	93	45	12
				100	19	117	35	27			results	t Stat	is smaller than	t crit (2)
				93	91	113	40	24			therefore Ho is valid: mean values are equal
				100	88	101	40	35
				98	56	129	39	0			two-sample t-test of equal variance
				100	6	97	38	0			time of correct frequency
				97	40	126	37	0				group1	group2
				84	29	90	43	12			average	60.8182	63.5
				100	54	118	38	63			variance	892.727	833.037
											observations	22	42
average				97.5	60.8182	108.773	40.5909	25.5			common variance	853.254
standard deviation				4.05615	29.8785	11.0838	4.29462	27.1587			Hyp. diff in mean values	0
											diference	62
AP3			AP3	99	62	119	41	1			t Stat	-0.348848
				99	52	123	55	31			P(T<=t) (1)	0.364193
				100	75	115	49	34			t crit (1)	1.6698
				100	17	124	57	39			P(T<=t) (2)	0.728385
				88	63	118	48	0			t crit (2)	1.99897
				99	68	118	45	22			results	t Stat	is smaller than	t crit (2)
				99	96	112	45	16			therefore Ho is valid: mean values are equal
				91	9	128	30	28
				100	34	94	46	2			two-sample t-test of equal variance
				91	63	118	33	79			average frequency
				72	67	119	39	66				group1	group2
				100	99	109	47	0			average	108.773	112.667
				89	82	104	55	16			variance	122.851	96.2276
				95	66	113	52	97			observations	22	42
				84	56	100	46	69			common variance	105.245
				91	32	123	48	0			Hyp. diff in mean values	0
				99	84	112	38	15			diference	62
				100	93	105	46	64			t Stat	-1.44223
				100	51	121	49	4			P(T<=t) (1)	0.0771353
				100	97	111	46	3			t crit (1)	1.6698
				93	23	124	51	86			P(T<=t) (2)	0.154271
				100	43	95	47	8			t crit (2)	1.99897
				85	6	90	39	1			Výsledek	t Stat	is smaller than	t crit (2)
				100	93	107	37	9			therefore Ho is valid: mean values are equal
				99	50	120	50	0
				100	71	118	42	0			two-sample t-test of equal variance
				70	41	122	31	7			average compresion depth
				98	78	107	36	19				group1	group2
				100	37	98	40	0			average	40.5909	44.2381
				35	78	105	31	10			variance	18.4437	49.0151
				100	87	114	36	0			observations	22	42
				94	23	97	51	8			common variance	38.6603
				99	95	107	49	69			Hyp. diff in mean values	0
				100	100	111	45	0			diference	62
				100	45	121	51	0			t Stat	-2.2288
				100	97	110	46	0			P(T<=t) (1)	0.0147307
				100	96	114	40	2			t crit (1)	1.6698
				91	75	108	57	92			P(T<=t) (2)	0.0294614
				91	1	137	41	1			t crit (2)	1.99897
				95	66	118	43	1
				99	99	111	36	0			result	t Stat	is bigger than	t crit (2)
				99	97	112	44	5			therefore Ho rejected: mean values are not equal and H1 is valid
average				93.9048	63.5	112.667	44.2381	21.5238			two-sample t-test of equal variance
standard deviation				11.7366	28.8624	9.80957	7.00108	29.8167			correct hand placement
												group1	group2
											average	25.5	21.5238
											variance	737.595	889.036
											observations	22	42
											common variance	837.742
											Hyp. diff in mean values	0
											diference	62
											t Stat	0.521985
											P(T<=t) (1)	0.30177
											t crit (1)	1.6698
											P(T<=t) (2)	0.603541
											t crit (2)	1.99897
											result	t Stat	is smaller than	t crit (2)
											therefore Ho is valid: mean values are equal
