# Supplementary material for: Comparison of nursing students’ performance of cardiopulmonary resuscitation between 1 semester and 3 semesters of manikin simulations in the Czech Republic: a non-randomized controlled study
Source: J Educ Eval Health Prof. 2023 Mar 31;20:9. doi: 10.3352/jeehp.2023.20.9 (PMC10129870; doi:10.3352/jeehp.2023.20.9)
Supplement: Supplementary file 2 [file jeehp-20-09-dataset2.xlsx]

## Sheet: measured_values_and_variance
Release the chest	Time of correct frequency	Compression rate	Compression depth	heart massage localization
%	%	per min	mm	%			proof of equal variance for frequency						interval of reliability of chest release
100	72	119	40	0	AP1		two sample F-test						90.459		99.975
45	8	130	39	68
100	92	113	45	0				group1	group2
100	88	106	44	1			mean	109.696	113.256
99	47	98	44	64			variance	136.858	108.862
100	96	109	40	67			observation	23	43
98	45	121	42	68			difference	22	42
99	95	107	50	0			F	1.25717
89	87	108	39	83			P(F<=f) (1)	0.256052
97	43	122	28	21			F crit (1)	1.80088
98	79	103	39	0			F is smaller than F crit(1) .. H0 is valid, variances are equal
96	39	93	45	64
100	100	108	43	21	46		proof of equal variance for compression depth
100	64	102	45	14			two sample F-test
97	19	93	35	12
100	91	117	40	27				group1	group2
93	88	113	40	24			mean	39.9565	43.7907
100	56	101	39	35			variance	27.9526	55.9313
98	6	129	38	0			observation	23	43
100	40	97	37	0			difference	22	42
97	29	126	26	0			F	0.499766
84	0	90	43	12			P(F<=f) (1)	0.0417173
100	54	118	38	63			F crit (1)	0.517803
95.2174	58.1739	109.696	39.9565	28			F is smaller than F crit(1) .. H0 is valid, variances are equal
11.6422	31.8272	11.6986	5.28702	29.1173
%	%	per min	mm	%			two sample t-test of equal variances for frequency
99	62	119	41	1	AP3
99	52	123	55	31				group1	group2
100	75	115	49	34			average	109.696	113.256
100	17	124	57	98			variance	136.858	108.862
88	63	118	48	39			observations	23	43
99	68	118	45	0			common variance	118.485
99	96	112	45	22			Hyp. diff in mean values	0
91	9	128	30	16			diference	64
100	34	94	46	28			t Stat	-1.26609
91	63	118	33	2			P(T<=t) (1)	0.105035
72	67	119	39	79			t crit (1)	1.66901
100	0	138	47	66			P(T<=t) (2)	0.210071
89	99	109	55	0			t crit (2)	1.99773
95	82	104	52	16
84	66	113	46	97			t stat is smaller than t crit (2) .. therefore H0 is valid and thus the frequencies are equal
91	56	100	48	69
19	32	123	38	0			two-sample t-test of equal variance
99	84	112	46	15
100	93	105	49	64				group1	group2
100	51	121	46	4			average	39.9565	43.7907
100	97	111	51	3			variance	27.9526	55.9313	lefft-tailed test
93	23	124	47	86			observations	23	43	HO valid, do not differ
100	43	95	36	8			common variance	46.3136		H1 valid, variance of the first is smaller than of the second
85	6	90	37	1			Hyp. diff in mean values	0		for left-tailed is t Stat negative
100	93	107	50	9			diference	64
99	50	120	42	0			t Stat	-2.18094
100	71	118	27	0			P(T<=t) (1)	0.0164348		if left-tailed test, this value is valid, if right-tailed then 1- is valid
70	41	122	31	7			t crit (1)	1.66901		if left-tailed test, we compare with this value
98	78	107	36	19			P(T<=t) (2)	0.0328696		pokud two-tailed test, this value is valid, always correct
100	37	98	40	0			t crit (2)	1.99773
35	78	105	31	10
100	87	114	36	0			T stat is bigger than t crit (1) H0 can not be confirmed .. therefore depth of the first is smaller than depth of the second
94	23	97	51	8
99	95	107	50	69
100	100	111	45	0
100	45	121	51	0
100	97	110	46	0
100	96	114	40	2
91	75	108	57	92
91	1	137	41	1
95	66	118	43	1
99	99	111	36	0
99	97	112	44	5
92.1628	62.0233	113.256	43.7907	23.3023
16.2773	30.116	10.4337	7.47873	31.6841

## Sheet: Wil_RELEASE_THE_CHEST
release the chest	Wilcoxon Rank-Sum Test Calculator
https://mathcracker.com/wilcoxon-rank-sum#results
First, we put both samples together and organize it in ascending order, which is shown in the table below:
Sample	Value			p-value is 0.514, HO is rejected, no difference
2	19
2	35
1	45
2	70
2	72
1	84
2	84
2	85
2	88
1	89
2	89
2	91
2	91
2	91
2	91
2	91
1	93
2	93
2	94
2	95
2	95
1	96
1	97
1	97
1	97
1	98
1	98
1	98
2	98
1	99
1	99
2	99
2	99
2	99
2	99
2	99
2	99
2	99
2	99
2	99
1	100
1	100
1	100
1	100
1	100
1	100
1	100
1	100
1	100
1	100
2	100
2	100
2	100
2	100
2	100
2	100
2	100
2	100
2	100
2	100
2	100
2	100
2	100
2	100
2	100
2	100
Now, that the values that are in ascending order are assigned ranks to them, taking care of assigning the average rank to values with rank ties
Sample	Value	Rank	Rank (Adjusted for ties)
2	19	1	1
2	35	2	2
1	45	3	3
2	70	4	4
2	72	5	5
1	84	6	2019-05-06
2	84	7	2019-05-06
2	85	8	8
2	88	9	9
1	89	10	2019-05-10
2	89	11	2019-05-10
2	91	12	14
2	91	13	14
2	91	14	14
2	91	15	14
2	91	16	14
1	93	17	2019-05-17
2	93	18	2019-05-17
2	94	19	19
2	95	20	2019-05-20
2	95	21	2019-05-20
1	96	22	22
1	97	23	24
1	97	24	24
1	97	25	24
1	98	26	2019-05-27
1	98	27	2019-05-27
1	98	28	2019-05-27
2	98	29	2019-05-27
1	99	30	35
1	99	31	35
2	99	32	35
2	99	33	35
2	99	34	35
2	99	35	35
2	99	36	35
2	99	37	35
2	99	38	35
2	99	39	35
2	99	40	35
1	100	41	53.5
1	100	42	53.5
1	100	43	53.5
1	100	44	53.5
1	100	45	53.5
1	100	46	53.5
1	100	47	53.5
1	100	48	53.5
1	100	49	53.5
1	100	50	53.5
2	100	51	53.5
2	100	52	53.5
2	100	53	53.5
2	100	54	53.5
2	100	55	53.5
2	100	56	53.5
2	100	57	53.5
2	100	58	53.5
2	100	59	53.5
2	100	60	53.5
2	100	61	53.5
2	100	62	53.5
2	100	63	53.5
2	100	64	53.5
2	100	65	53.5
2	100	66	53.5
The sum of ranks for sample 1 is:
R_1 = 3+6.5+10.5+17.5+22+24+24+24+27.5+27.5+27.5+35+35+53.5+53.5+53.5+53.5+53.5+53.5+53.5+53.5+53.5+53.5 = 819R1​=3+6.5+10.5+17.5+22+24+24+24+27.5+27.5+27.5+35+35+53.5+53.5+53.5+53.5+53.5+53.5+53.5+53.5+53.5+53.5=819
and the sum of ranks of sample 2 is:
R_2 = 1+2+4+5+6.5+8+9+10.5+14+14+14+14+14+17.5+19+20.5+20.5+27.5+35+35+35+35+35+35+35+35+35+53.5+53.5+53.5+53.5+53.5+53.5+53.5+53.5+53.5+53.5+53.5+53.5+53.5+53.5+53.5+53.5 = 1392R2​=1+2+4+5+6.5+8+9+10.5+14+14+14+14+14+17.5+19+20.5+20.5+27.5+35+35+35+35+35+35+35+35+35+53.5+53.5+53.5+53.5+53.5+53.5+53.5+53.5+53.5+53.5+53.5+53.5+53.5+53.5+53.5+53.5=1392
Hence, the test statistic is R = R_1 = 819R=R1​=819.

## Sheet: Wil_TIME_OF_FREQ
Čas správné frekvence KPR							p-hodnota je 0.5857 HO se nezamítá, rozdíl není

## Sheet: contingency table_1
Contingency table					No of succesfull students							No of successful
Release the chest	Time of correct frequency	Compression rate	Compression depth		X=ročník	Compression depth	Compression rate	Release the chest	Time of correct frequency		*
%	%	per min	mm			50-60	100-120	95-100	95-100
45	0	90	26		CC1	1	13	19	3
84	6	93	28		CC3	10	28	28	9
89	8	93	35
93	19	97	37		relative frequency of succes rates for each parameter
96	29	98	38		X=year	Compression depth	Compression rate	Release the chest	Time of correct frequency
97	39	101	38			50-60	100-120	95-100	95-100
97	40	102	39		CC1	4.34783	56.5217	82.6087	13.0435
97	43	103	39		CC3	23.2558	65.1163	65.1163	20.9302
98	45	106	39
98	47	107	39
98	54	108	40
99	56	108	40
99	64	109	40
100	72	113	40
100	79	113	42
100	87	117	43
100	88	118	43
100	88	119	44
100	91	121	44
100	92	122	45
100	95	126	45
100	96	129	45
100	100	130	50
95.2174	58.1739	109.696	39.9565
11.6422	31.8272	11.6986	5.28702
%	%	per min	mm
19	0	90	27
35	1	94	30
70	6	95	31
72	9	97	31
84	17	98	33
85	23	100	36
88	23	104	36
89	32	105	36
91	34	105	36
91	37	107	37
91	41	107	38
91	43	107	39
91	45	108	40
93	50	109	40
94	51	110	41
95	52	111	41
95	56	111	42
98	62	111	43
99	63	112	44
99	63	112	45
99	66	112	45
99	66	113	45
99	67	114	46
99	68	114	46
99	71	115	46
99	75	118	46
99	75	118	46
100	78	118	47
100	78	118	47
100	82	118	48
100	84	119	48
100	87	119	49
100	93	120	49
100	93	121	50
100	95	121	50
100	96	122	51
100	96	123	51
100	97	123	51
100	97	124	52
100	97	124	55
100	99	128	55
100	99	137	57
100	100	138	57
92.1628	62.0233	113.256	43.7907
16.2773	30.116	10.4337	7.47873

## Sheet: contingency_table_2
Contingency table
Release the chest	Time of correct frequency	Compression rate	Compression depth				No of students who were succesfull on tested parameter
%	%	za min	mm		No of correct parameters		No of correct parameters	4	3	2	1	0
100	72	119	40	AP1	2		CC1	1	2	10	8	2	23
45	8	130	39		0		CC3	1	11	16	9	6	43
100	92	113	45		2
100	88	106	44		2		relative frequencies of students who were succesfull at given number of parameters
99	47	98	44		2		No of correct parameters	4	3	2	1	0
100	96	109	40		3		CC1	4.34783	8.69565	43.4783	34.7826	8.69565	100
98	45	121	42		1		CC3	2.32558	25.5814	37.2093	20.9302	13.9535	100
99	95	107	50		4
89	87	108	39		1
97	43	122	28		1		No of students who were succesful at least at 3 parameters simultaneously
98	79	103	39		2		CC1	3
96	39	93	45		1		CC3	12
100	100	108	43		3
100	64	102	45		2		relative frequencies of students who were successful at least at 3 parameters simultaneously
97	19	93	35		1		CC1	0.130435
100	91	117	40		2		CC3	0.27907
93	88	113	40		1
100	56	101	39		2
98	6	129	38		1
100	40	97	37		2
97	29	126	26		1
84	0	90	43		0
100	54	118	38		2
95.2174	58.1739	109.696	39.9565
11.6422	31.8272	11.6986	5.28702
%	%	per min	mm
99	62	119	41	AP3	2
99	52	123	55		3
100	75	115	49		2
100	17	124	57		2
88	63	118	48		1
99	68	118	45		2
99	96	112	45		3
91	9	128	30		0
100	34	94	46		1
91	63	118	33		1
72	67	119	39		1
100	0	138	47		1
89	99	109	55		3
95	82	104	52		3
84	66	113	46		1
91	56	100	48		1
19	32	123	38		0
99	84	112	46		2
100	93	105	49		2
100	51	121	46		1
100	97	111	51		4
93	23	124	47		0
100	43	95	36		2
85	6	90	37		0
100	93	107	50		3
99	50	120	42		2
100	71	118	27		2
70	41	122	31		0
98	78	107	36		2
100	37	98	40		2
35	78	105	31		1
100	87	114	36		2
94	23	97	51		2
99	95	107	50		3
100	100	111	45		3
100	45	121	51		2
100	97	110	46		3
100	96	114	40		3
91	75	108	57		2
91	1	137	41		0
95	66	118	43		2
99	99	111	36		3
99	97	112	44		3
92.1628	62.0233	113.256	43.7907
16.2773	30.116	10.4337	7.47873
